# Supplementary material for: Mineralocorticoid Receptor Signaling in Peripheral Blood Cells in Patients with Multiple Sclerosis
Source: Int J Mol Sci. 2024 Aug 15;25(16):8883. doi: 10.3390/ijms25168883 (PMC11354852; doi:10.3390/ijms25168883)
Supplement: Supplementary file 1 [file ijms-25-08883-s001.zip]

Archive with 1 entries (1 files):
- ijms-3108421-supplementary.pdf
